# Supplementary material for: Development of a Methodology for Estimating the Ergosterol in Meat Product-Borne Toxigenic Moulds to Evaluate Antifungal Agents
Source: Foods. 2021 Feb 17;10(2):438. doi: 10.3390/foods10020438 (PMC7922909; doi:10.3390/foods10020438)
Supplement: Supplementary file 1 [file foods-10-00438-s001.zip]

Archive with 9 entries (9 files):
- Table 1. ╡lvarez et al..docx
- Table 2. ╡lvarez et al..docx
- Table 3. ╡lvarez et al..docx
- Table 4. ╡lvarez et al..docx
- Table 5. ╡lvarez et al..docx
- Table S1. ╡lvarez et al.docx
- ╡lvarez et al. Figure 1.pptx
- ╡lvarez et al. Figure 2.pptx
- Alvarez et al. Figure 3.pptx
